# Supplementary material for: Design and Performance Evaluation of TPMS-Based Dual-Layer Gradient Porous Structures for Bone Scaffolds
Source: J Funct Biomater. 2026 Mar 13;17(3):144. doi: 10.3390/jfb17030144 (PMC13028166; doi:10.3390/jfb17030144)
Supplement: Supplementary file 1 [file jfb-17-00144-s001.zip]

Archive with 1 entries (1 files):
- jfb-4143947-supplementary.pdf
